# Supplementary material for: Effects of the Developing and Using a Model to Predict Dengue Risk Villages Based on Subdistrict Administrative Organization in Southern Thailand
Source: Int J Environ Res Public Health. 2022 Sep 22;19(19):11989. doi: 10.3390/ijerph191911989 (PMC9565314; doi:10.3390/ijerph191911989)
Supplement: Supplementary file 1 [file ijerph-19-11989-s001.zip]

Archive with 1 entries (1 files):
- ijerph-1891863-supplementary.pdf
